# Supplementary material for: Comparative long-term outcomes of unicompartmental and total knee arthroplasty in knee osteoarthritis patients: a systematic review and meta-analysis
Source: Front Surg. 2024 Aug 21;11:1405025. doi: 10.3389/fsurg.2024.1405025 (PMC11371575; doi:10.3389/fsurg.2024.1405025)
Supplement: Supplementary Table S6 — PRISMA Checklist. [file Datasheet1.zip]

Archive with 18 entries (14 files):
- Data Sheet 1_v1/
- Data Sheet 1_v1/SupMaterial/
- Data Sheet 1_v1/SupMaterial/.DS_Store
- Data Sheet 1_v1/SupMaterial/Table S1.XLSX
- Data Sheet 1_v1/SupMaterial/Table S2.DOCX
- Data Sheet 1_v1/SupMaterial/Table S3.DOCX
- Data Sheet 1_v1/SupMaterial/Table S4.DOCX
- Data Sheet 1_v1/SupMaterial/Table S5.xlsx
- Data Sheet 1_v1/SupMaterial/Table S6.DOCX
- Data Sheet 1_v1/__MACOSX/
- Data Sheet 1_v1/__MACOSX/SupMaterial/
- Data Sheet 1_v1/__MACOSX/SupMaterial/._.DS_Store
- Data Sheet 1_v1/__MACOSX/SupMaterial/._Table S1.XLSX
- Data Sheet 1_v1/__MACOSX/SupMaterial/._Table S2.DOCX
- Data Sheet 1_v1/__MACOSX/SupMaterial/._Table S3.DOCX
- Data Sheet 1_v1/__MACOSX/SupMaterial/._Table S4.DOCX
- Data Sheet 1_v1/__MACOSX/SupMaterial/._Table S5.xlsx
- Data Sheet 1_v1/__MACOSX/SupMaterial/._Table S6.DOCX
