# Supplementary material for: Comparative long-term outcomes of unicompartmental and total knee arthroplasty in knee osteoarthritis patients: a systematic review and meta-analysis
Source: Front Surg. 2024 Aug 21;11:1405025. doi: 10.3389/fsurg.2024.1405025 (PMC11371575; doi:10.3389/fsurg.2024.1405025)
Supplement: Supplementary Table S6 — PRISMA Checklist. [file Datasheet1.zip › Data Sheet 1_v1/SupMaterial/Table S1.XLSX]

## Sheet: Registry and National Database 
	Bini et al 2017	Gioe 2007	Koskinen et al. 2008	Liddle et al. 2014	Lygre et al. 2010	Niinimaki et al 2014	Pearse AJ et al 2010	Robertsson 2000	Martino et al 2020	Hunt et al 2021	Mohammad et al 2022
Study Design	Registry-based comparison for both UKA and TKA	Prospective follow-up of knee arthroplasty patients in a community joint registry	Prospective follow-up study	Analysis of 25982 cases from three national databases	Observational study using data from the Norwegian Arthroplasty Register	A 27-year Finnish Registry Study comparing UKA and TKA survivorship	Registry-based retrospective analysis	Comparative study of 10,624 primary medial and 15,437 primary TKA performed on patients with arthrosis during 1985-1995.	Retrospective analysis of data from a regional arthroplasty registry (2000-2017)	Registry-based cohort study using National Joint Registry data	Propensity score-matched cohort study using National Joint Registry and Hospital Episode Statistics database
Follow up	January 2001 - December 2012 for both UKA and TKA	Mean of 55 months, range 0–171 months	1985–2003	Up to 8 years	Minimum of 2 years postoperatively	UKA: Mean 6.0 years, range 0–24 years; TKA: Mean 6.4 years, range 0–27 years	UKRs: 2.81 years (0.085 to 7.83); Survival data up to 6 years	Analysis includes primary operations and subsequent revisions up to 1995. Cumulative revision rates (CRR) and relative risks of revision calculated with survival statistics.	Up to 15 years	Up to 10 years	Up to 10 years
Sample Size	1054 UKAs and 74185 TKAs	738 TKA, 127 UKA	1,886 UKAs 48,607 TKAs	10557 TKA, 3519 UKA	UKA: 372; TKA: 972	UKA: 4,713; TKA: 83,511	TKRs: 34,369; UKRs: 4,284; UKRs requiring revision: 236	UKA: 10,624; TKA: 15,437	6453 UKAs compared with 54012 TKAs	975,739 knee replacements recorded	54,215 UKRs and 54,215 TKRs propensity score matched
Propensity Matched?	Yes, with ATT weights for both UKA and TKA	Not applicable	Case matched	Propensity matched	Adjustments made for confounders, not explicitly matched	Not provided	Not specified	Not explicitly mentioned, but analysis adjusted for age, gender, and year of operation.	Not explicitly mentioned	Not explicitly stated	Yes
Inclusion Criteria	Primary UKAs and TKAs for osteoarthritis	Patients 55 years old or younger undergoing knee arthroplasty	Primary osteoarthritis	Cases from the National Joint Registry for England, Wales, and Northern Ireland	Cemented primary unicompartmental or total knee implant for primary osteoarthritis, aged 85 or less	Patients undergoing UKA or TKA for primary knee osteoarthritis	UKRs entered into the New Zealand Joint Registry from 1999	Patients undergoing primary UKA or TKA for arthrosis.	Patients with primary osteoarthritis, deformity, necrosis of the condyle	Primary knee replacements due to osteoarthritis	End-stage single compartment knee arthritis
Mean Age (SD or range)	UKA: 63.84 (10.63), TKA: 68.00 (9.17)	49.8 years (range 28–55 years)	UKA 65 (38-91) TKA 70 (31-98)	Mean age: 64.3 years (range 21.7–95.8 years)	UKA: 69.4 (SD 9.1); TKA: 76.7 (SD 7.6)	TKA 69(23-96), UKA 63(33-91)	TKR: 68.4 years (8 to 100); +UKR: 66.0 years (35 to 94)	UKA: Mean age not provided directly, but TKA patients were on average 2 years older at operation.	67 years (range 24–92)	Not specified for UKR/TKR groups individually	Not explicitly mentioned, analysis included different age groups
Sex (M:F)	UKA 502:552, TKA 27760:46425	62.8% (657/1047) were female	Not explicitly stated, but 1244 (68%) were female patients	13547 (52.1% male)	UKA had 40% men; TKA had 27% men	UKA: 1,757 M:2,956 F; TKA: 24,929 M:58,581 F	Not specified	Not specified directly. Overall, TKA was performed in 62% of women and 55% of men.TKA 1:2.2 UKA 1:1.7	Not explicitly mentioned, but 67.9% were females	Higher proportion of males in UKR group	Not specified
Mean BMI (SD)	UKA: 29.23 (4.82), TKA: 31.51 (6.08)	Not provided	Not reported	30.2 (5.0) for available data (n=13441, 52% missing)	Not provided	Not provided	Not specified	Not provided.	Not mentioned	Exclusions for BMI <10 or >60 kg/m2, not detailed by group	Not specified
Kellgren-Lawrence Scale	Not reported	Not provided	2(1,3)	Not reported	Not provided	Not provided	Oxford Knee Scores, Revision procedures, Indications for revision	Not provided.	Not mentioned	Not mentioned	Not mentioned
OA Category (Isolated compartment, yes or not)	Yes, for UKAs; Not applicable for TKAs	Not directly mentioned but implies primary diagnosis leading to surgery was osteoarthritis in 93.3% of cases	Yes, unicompartmental osteoarthritis	Yes, for UKR	UKA typically used for isolated compartment OA; TKA criteria more inclusive	UKA typically used for isolated compartment OA	Not specified	Yes, both UKA and TKA used for unicompartmental disease, with UKA being specifically designed for such cases.	Yes, focused on isolated medial compartment osteoarthritis	Focused on osteoarthritis, not specified if isolated compartment	End-stage single compartment knee arthritis, not specified if isolated compartment
Knee Society Pain Score	Not reported	Not provided	Not reported	Not reported	Not provided	Not provided	Not specified	Not provided.	Not mentioned	Not mentioned	Not mentioned
Knee Society Function Score	Not reported	Not provided	Not reported	Not reported	Not provided	Not provided	Not specified	Not provided.	Not mentioned	Not mentioned	Not mentioned
Knee Society Score	Not reported	Not provided	Not reported	Not reported	Not provided	Not provided	Not specified	Not provided.	Not mentioned	Not mentioned	Not mentioned
ROM	Not reported	Not provided	Not reported	Not reported	UKA associated with better ROM, especially in activities involving bending the knee	Not explicitly provided but UKA often chosen for potential better knee function	Not specified	Not provided.	Not mentioned	Not mentioned	Not mentioned
Surgical Complications	Not specifically reported; all-cause revision rates mentioned	The most common reason for revision was aseptic loosening (31.5%), followed by wear/osteolysis (19.2%)	Aseptic loosening, progression of OA in other compartments, polyethylene wear	Revision for any reason	UKA associated with shorter hospital stays, less morbidity (e.g., pain, infection, thromboembolic disease); TKA's exact complication rates not provided but implied to be higher	Aseptic loosening most common reason for revision, notably higher in UKA	Revision prostheses used in 28.3% of the U2T procedures	Fewer serious complications reported for UKA than TKA.	- UKA: Fewer perioperative complications. - Most frequent cause of failure for UKA was total aseptic loosening (37.4%)	UKR associated with fewer perioperative complications	UKR had lower rates of medical and procedure-related complications compared to TKR
Hospital Stay	Not reported	Not provided	Not reported	Not reported	UKA: Shorter hospitalization noted; TKA: Longer hospitalization implied	Not provided	Not specified	UKA: Shorter hospital stay by approximately 2 days compared to TKA.	Not mentioned	Shorter inpatient stay mentioned for UKR	Not specified
Operation Time (min)	UKA: 74.92 (22.52), TKA: 91.75 (27.74)	Not provided	Not reported	Not reported	Not provided	Not provided	Not specified	Not provided, but UKA is suggested to have potentially shorter operation time.	Not mentioned	Quicker procedure time for UKR	Not specified
Survival Rate	5-year predicted survival: UKA: .951, TKA: .973 (aseptic revision); UKA: .949 vs TKA: .960 (all-cause revision)	14-year cumulative survival rate for UKA 67.7% (49.3-86.1%), TKA 84.5% (75.3-93.7%), Men had a higher cumulative revision rate than women (31.9% compared to 20.6%)	73% at 10 years (for all UKAs), specific implants had varied rates: Oxford menisceal bearing unicondylar had 81%, Miller-Galante II unicondylar had 79%, Duracon had 78%, PCA had 53% at 10 years	Eight-year survival was 89.1% for all.	Not directly provided; UKA mentioned to have higher revision rates compared to TKA	UKA: 89.4% at 5 years, 80.6% at 10 years, 69.6% at 15 years; TKA: 96.3% at 5 years, 93.3% at 10 years, 88.7% at 15 years	6-year survival rate for primary UKRs: 92.03%; insufficient data for accurate analysis after 6 years	10-year CRR: UKA at 15.8%, TKA at 11.5%. UKA patients found to have a higher risk of revision but a lower risk of infection compared to TKA.	- UKA: 92.6% at 5 years, 81.8% at 15 years. - TKA: Higher survival at 5- and 15-year follow-up compared to UKA	UKR had lower 90-day mortality rate compared with TKR (0.08% vs 0.33%)	UKR had lower 10-year mortality rates compared to TKR (13.6% vs 15.5%)
Other Outcomes	Aseptic and all-cause revision risk for both UKA and TKA	Revision rates were 5.6% in women and 9.2% in men. Cemented TKAs had the best performance with a cumulative revision rate of 15.5%, compared to 32.3% in UKA patients and 34.1% in cementless designs	Revision for any reason, aseptic loosening	Revision rates, Patient-reported outcome measures (PROMs), satisfaction at 6 months and 8 years	UKA showed better performance in specific KOOS subscales ("Symptoms," "Function in Daily Living," "Function in Sport and Recreation"); Similar pain and function levels reported for both UKA and TKA	Survivorship, reasons for revision	Oxford Knee Scores, Revision procedures, Indications for revision	UKA associated with a 2-day shorter hospital stay and fewer serious complications than TKA.	- UKA had a lower perioperative complication rate (0.3%) compared to TKA (0.6%).Higher revision rate for UKA (18.2% at 15 years) compared to TKA (6.2%)	UKR had 2.5 times higher 10-year revision rate than TKR, fewer deaths after UKR	UKR had higher 10-year revision rates (12% vs 5%), higher reoperation rates (25% vs 21%), but lower 10-year mortality rates (13.6% vs 15.5%). UKR also had lower rates of medical and procedure-related complications.

## Sheet: Cohort Studies
	Ackroyd et al. 2002	Amin et al 2006	Craik et al 2015	Fabre Aubrespry 2016	Horikawa et al. 2015	Lim et al 2014	Lum et al. 2016	Lyons et al 2012	Van der List et al.2017	Tan et al 2021	Brilliant et al 2023	Ma et al 2023	Sessa and Celentano 2020
Study Design	Prospective long-term comparative study of 408 UKA and 531 TKA performed at one orthopaedic centre.	Prospective matched study comparing outcomes of 54 unilateral UKAs with 54 unilateral TKAs for OA.	Retrospective review comparing outcomes of Oxford medial UKA revisions with primary TKAs performed over a five-year period at a single institution.	Retrospective matched-paired study comparing UKA and TKA in patients aged 75<age<90 years old, performed for primary arthritis or osteonecrosis of the knee .	Retrospective analysis comparing preoperative and postoperative results of TKA and UKA for osteoarthritis of the knee.	Retrospective review	Retrospective matched-paired study comparing early outcomes of UKA and TKA.	Retrospective study evaluating 4087 patients with 5606 TKAs and 179 patients with 279 UKAs performed between 1978 and 2009.	Retrospective cohort study	Retrospective analysis comparing UKA and TKA in patients with medial compartment osteoarthritis.	Retrospective matched comparison evaluating postoperative outcomes of UKA vs. TKA at a minimum 5-year follow-up.	Retrospective study	Retrospective study
Follow up	Prospective clinical assessment before and at intervals up to 15 years post-operation.	Prospective assessment at 6, 18, 36, and 60 months postoperatively; mean followup of 59 months for both groups.	UKAs and TKAs performed over a five year period	Patients were followed up to 16 years	Mean follow-up period was 9 years (TKA: mean 10.5 years, range 7–12 years; UKA: mean 9 years, range 6–11 years).	Up to 10 years	Mean follow-up: UKA: 5.4 years, TKA: 5.5 years.	UKA: mean 7 years; range 2–23 years. TKA: mean 6.5 years; range 2–33 years.	Mean: 3.0 years, Range: 2.0–5.0 years	Minimum of 10 years with assessments at 6 months, 2 years, and 10 years postoperatively.	Minimum of 5 years, with a range of 6 to 8 years.	Mean of 76.95 months (range 65.00 to 87.00 months)	UKA: Mean of 9.2 years (7-16), TKA: Mean of 11.2 years (8-18)
Sample Size	UKA: 408; TKA: 531	UKA: 54; TKA: 54	UKA: 546 knees (518 patients); TKA: 6753 patients.	101 patients who underwent primary cemented fixed bearing medial unicompartmental knee arthroplasty matched to a control group of patients who received primary mobile bearing cemented TKA .	TKA: 48 patients with 50 primary TKAs; UKA: 25 patients with 28 UKAs performed.	602 for each UKA and TKA (matched)	UKA: 168 patients (201 knees), TKA: 177 patients (189 knees).	5606 TKAs in 4087 patients and 279 UKAs in 179 patients.	UKA: 166 patients, TKA: 63 patients	218 patients in each group after 1:1 propensity score matching.	127 UKAs in 120 patients and 118 TKAs in 116 patients.	63 patients in each group	22 patients with isolated medial arthritis were treated with UKA in the period between 2004-2013. All had previously undergone TKA on the other side.
Propensity Matched?	Not explicitly mentioned, but comparison made within the same clinical and operational protocol.	Yes, for age, gender, BMI, preoperative active ROM, and preoperative Knee Society scores.	Not explicitly matched; study focused on revisions of UKA versus outcomes of primary TKA.	Yes, matching criteria included age (+/-5 years), gender, Body Mass Index (+/-3 kg.m-2), and preoperative Knee society function score (+/- 5 points) .	Not explicitly stated, but UKA and TKA patients were retrospectively identified and reviewed based on set inclusion criteria.	Yes, age and gender	Yes, patients were matched based on pre-operative demographics and clinical scores.	Not explicitly mentioned, comparison made between groups with adjustments for age and BMI differences.	Yes, radiographically matched on isolated medial OA	Yes, matched for age, gender, BMI, preoperative knee flexion, and function scores.	Yes, matched for age, sex, and body mass index (BMI).	Propensity Matched	Matched
Inclusion Criteria	Patients undergoing UKA had unicompartmental osteoarthritis. Patients for TKA had more advanced disease.	UKA: Anteromedial OA, intact cruciate ligaments, flexion deformity ≤15°, varus deformity ≤15°. TKA: Unicompartmental or more extensive OA.	Patients with isolated compartment arthritis for UKA; broader criteria for TKA.	Age between 75 and 90 years old the day of surgery, knee arthroplasty performed for primary osteoarthritis or osteonecrosis of the knee .	Age between 75 and 90 years old at the day of surgery, knee arthroplasty performed for primary osteoarthritis or osteonecrosis of the knee.	Patients matched for age and sex between 2001 and 2013	Patients aged between 75 and 90 years old at the time of surgery, undergoing surgery for primary osteoarthritis or osteonecrosis of the knee.	UKA: Isolated medial compartment osteoarthritis, flexion deformity < 5°, active ROM > 90°, varus deformity < 15°. TKA: Patients not fitting UKA criteria or choosing TKA.	UKA: medial OA with intact ACL, TKA: OA; both with minimum two-year and maximum five-year follow-up	Patients with medial compartment osteoarthritis who received either UKA or TKA between January 2000 and May 2008.	Primarily medial compartment osteoarthritis (OA), aged between 18 to 80 years, BMI 18 to 35, primary unilateral medial UKA or TKA with a minimum follow-up of 5 years.	Patients with osteoarthritis undergoing both UKA and TKA in different knees at the same stage	Isolated medial arthritis, similar preoperative KSS and KOOS scores, same degree of osteoarthritis in both knees
Mean Age (SD or range)	UKA: Median age 70 years (48 to 93); TKA: Median age 72 years (38 to 91)	UKA: 68.1 (8.3) years; TKA: 69.3 (8.7) years	UKA: 66 years; TKA: 71 years (P<0.01 for difference).	TKA 79.7 (3.3) UKA79.5(3.5)	TKA group: 72.2 ± 7.9 years; UKA group: 74 ± 6.4 years.	70 ± 10	UKA: 63.3 years (SD 9.0, range 38 to 84), TKA: 65.7 years (SD 8.2, range 45 to 86).	TKA 67.65 (9.31), UKA 66.02 (8.81)	Not provided in the extracted text	UKA: 60.4 years, TKA: 61.8 years after matching.	UKA: 69 years (range 59 to 79), TKA: 71 years (range 62 to 80).	63.71 ± 6.65 years	TKA: 69 years, UKA: 71 years
Sex (M:F)	Not specified directly.	UKA: 31/23; TKA: 27/27	UKA: Male:Female ratio = 1.05; TKA: Male:Female ratio = 0.56 (P<0.01 for difference).	TKA 41:59 UKA 41:59	TKA 10:40, UKA 3:25	319:283	UKA: Males 72 (43%), Females 96 (57%); TKA: Males 62 (35%), Females 115 (65%).	TKA 2953:2653, UKA 110:169	Not provided in the extracted text	Balanced gender distribution after matching.	UKA 84:66 TKA 84:66	14 males and 49 females	8 males and 14 females
Mean BMI (SD)	Not provided.	UKA: 29.2 (4.6); TKA: 28.7 (4.4)	UKA: 30.0; TKA: 30.6 (P<0.01 for difference).	Balanced between UKA and TKA groups with mean BMI for UKA: 27.2 ± 4.5 and TKA: 27.1 ± 5.1 .	TKA group: 25 ± 4.0 kg/m2; UKA group: 24.1 ± 3.6 kg/m2.	UKA: 30.19 ± 5.03, TKA: 30.33 ± 5.79	UKA: 32.2 (SD 5.9), TKA: 34.5 (SD 9.1).	TKA 31.8 (6.55), UKA 29.3(4.69)	Not provided in the extracted text; noted that TKA patients had higher BMI compared to UKA	Balanced BMI between groups after matching.	UKA 29(27,31); TKA 29 (26, 32)	27.21 ± 2.98 kg/m^2	29.2 (range: 23.6-32.1)
Kellgren-Lawrence Scale	Not provided.	Not provided.	Not provided.	Not provided in the cited sections.	Not provided.	Not specified	Not provided.	Not provided.	Used for radiographic matching; specific grades not provided	Not provided.	Medial UKA 3 (2-4) TKA 3 (2-4) P=0.6 Lateral UKA 1 (0-2) TKA 0.4 (0-0.9) P=0 .008	III (37.3%), IV (62.7%)	19 patients with grade 3 OA, 3 patients with grade 4 OA
OA Category (Isolated compartment, yes or not)	UKA for medial compartment osteoarthritis; TKA for more advanced osteoarthritis.	UKA: Yes, for anteromedial OA; TKA: include more extensive OA.	UKA for isolated compartment OA; TKA for more extensive OA.	Patients selected for UKA had anteromedial OA with a normal lateral compartment;	Exclusion criteria for UKA included more than 15° varus deformity, over 5° flexion contracture, less than 90° active ROM, ACL dysfunction, non-isolated medial compartment involvement, or rheumatoid arthritis.	UKA for unicompartmental osteoarthritis, TKA for more advanced arthritis	Yes, medial compartment for UKA; TKA was used for more extensive osteoarthritis.	Yes, UKA patients had isolated medial compartment osteoarthritis.	Yes, radiographically matched on isolated medial OA	Yes, all patients had medial compartment osteoarthritis.	Yes, patients selected for UKA had primarily medial compartment OA.	Yes, treated with UKA or TKA based on the affected compartment	Yes, isolated medial compartment
Knee Society Pain Score	Not provided.	Not separately provided; included within Knee Society Score.	Not separately provided; outcomes assessed using Oxford knee scores, EQ5D scores, and health visual analogue scores.	Not directly provided in the cited sections, but UKA group showed better results in pain relief compared to TKA group .	Not provided separately, but included in JOA scores.	Lower in UKA at 1 year but not significantly different afterwards compared to TKA	Pre-operative:UKA 8.6 (SD 10.1, 0 to 50) and TKA 8.2 (SD 10.9, 0 to 50), P=0.692. Post-operative UKA 44.0 (SD 13.0, 0 to 50), TKA 45.6 (SD 10.7, 0 to 50). P= 0.195	Not specifically provided; integrated within broader outcomes.	Preoperative Pain P=0.1, Postoperative pain UKA 92.1 (±12.4) TKA 81.7 (±18.8) P<0.001.	Not provided separately, but included in overall outcomes.	Included in the overall outcomes but not provided separately.	Not mentioned	Included in the overall KSS evaluation; not reported separately
Knee Society Function Score	Not provided.	UKA 85 (12) TKA 84 (10)	Not separately provided; outcomes assessed using Oxford knee scores, EQ5D scores, and health visual analogue scores.	Before surgery, p=0.3. After surgery, UKA group had better functional outcomes as indicated by higher scores in functional domains 82.8 ± 12.2 compared with TKA 79.2 ± 13.1 p=0.04	Not provided separately, but changes in scores for all JOA and JKOM domains demonstrated no differences between groups.	UKA showed significantly better scores up to 3 years follow-up; TKA scores improved over time but were initially lower	Pre-operative:UKA 57.9 (SD 18.0, 0 to 100) TKA 50.6 (SD 18.1, 0 to 100) < 0.001. Post-operative: UKA77.6 (SD 24.3, 0 to 100), TKA 66.0 (SD 27.8, 0 to 100) < 0.001	Superior in UKA group at all follow-up points but did not reach MCID.TKA 65.74 (27.06), UKA 79.55 (22.42), P<0.01	Preoperative P=0.474. Postoperative UKA 90.0 ±13.5) and TKA 81.6 ±18.2) P=0.001	Preoperative UKA 58.9 ± 15.4, TKA 58.0 ± 15.7, P=0.480. After 10 years, UKA 71.1 ±19.6, TKA 66.9 ±21.9, P=0.032. UKA showed better KSFS at all follow-up points.	Superior in UKA group at all follow-up points but did not reach minimum clinically important difference (MCID).	Not mentioned	Included in the overall KSS evaluation; not reported separately
Knee Society Score	Not provided.	UKA 82 (10) TKA 84 (10)	Not provided.	Preoperative function points: UKA: 49.5 ± 12.7, TKA: 47.7 ± 10.6. Postoperative function points: UKA: 82.8 ± 12.2 vs. TKA: 79.2 ± 13.1 (p=0.04) .	JOA scores were used for evaluation; no significant differences in postoperative scores between groups.	Not significantly different at any point during the 5-year study	Pre-operative:UKA 39.7 (SD 13.5, 18 to 100), TKA 39.6 (SD 15.0, 8 to 84) P=0.919. Post-operative UKA 90.3 (SD 15.5, 31 to 100), TKA 88.6 (SD 14.2, 45 to 100), P=0.265	Similar improvements from pre-operative levels for both UKA and TKA. Final result: TKA 89.72 (13.48), UKA 90.58 (13.64)	Not provided separately; integrated within broader outcomes	Preoperative UKA 46.1 ± 17.6, TKA 46.6 ± 17.8, P=0.759. 10-year surgery, UKA 83.6 ± 15.7, TKA 82.1 ± 15.9, P=0.340. Similar improvements from pre-operative levels for both UKA and TKA.	UKA 88 (74 to 100) and TKA 75 (54 to 96) P <.0001 at 5 years postoperatively.	Preoperation UKA 40.35 ± 5.74, TKA 38.78 ± 5.05, P= 0.105; Last follow-up UKA 87.98 ± 4.36, TKA 90.89 ± 3.9, P<0.001	the final follow-up at 9.2 years was 90 (77-96) for UKA. The score for TKA after a mean follow-up of 11.2 years was 89 (74-100)
ROM	UKA:109.3 (14), 93.8% had >90°. TKA:99.9 (18) 83.7% had >90° (p < 0.01).	UKA 104 (10) TKA 100 (6).	Not explicitly provided; study focused on patient-reported outcomes.	Not provided in the cited sections.	Preoperative (P=0.15) and postoperative ROM (P=0.015) were higher in the UKA group (4.2–142.5) than in the TKA group (3.3–126).	Better function and potentially ROM in UKA, not directly provided	Pre-operative ROM, UKA 115.1° (SD 11.2°, 20° to 130°) and TKA 106.7° (SD 14.0°, 60° to 130°) < 0.001. Post-operative ROM was higher in the UKA group than in the TKA group. Post-operative ROM, UKA 118.7° (SD 9.2°, 85° to 140°), TKA 111.6° (SD 12.4°, 70° to 140°) < 0.001. Improvement:	Higher in UKA group than TKA group at all follow-up points.	Not explicitly provided but mentioned as part of broader functional outcomes	UKA 128.2 ± 12.7 and 127.1 ± 11.1, TKA 117.8 ± 13.9 122.8 ± 10.2 at two time points. Higher in UKA group than TKA group at all follow-up points.	Higher in UKA group than TKA group at all follow-up points.	Preoperation UKA 116.67 ± 9.89 TKA 113.89 ± 9.27 p=0.09 Last follow-up UKA 124.06 ± 8.58 TKA 120.16 ± 10.43 p=0.023	Mean ROM for UKA patients at a mean follow-up of 9.2 years was 126° (± 8°) compared to 116° (± 14°) for TKA patients after a mean follow-up of 11.2 years
Surgical Complications	Not detailed; emphasis on survivorship and clinical outcomes.	Six UKAs required revision (1 for infection, 4 for pain, 1 for recurrent dislocation). No TKAs required revision within the study period.	34% of revision UKAs required augments, stemmed implants, or bone grafts. Main reasons for UKA revision were aseptic loosening and progression of OA.	UKA group presented less medical complications than patients from the TKA group (11% vs 35%, p<0.0001). The total number of surgical complications was similar in the two groups (21% vs 18%, p=0.8) .	Cumulative revision rate was higher for UKAs (7%) than for TKAs (4%). Reasons for revision included tibial implant sinking or infection.	Fewer in UKA, especially wound complications; TKA had more medical and wound complications	Revision rate: UKA 1.5% (3/201), TKA 3.2% (6/189); Manipulation after surgery: UKA 0%, TKA 8.5% (16/189).	Cumulative revision rate was higher for UKA than for TKA (13% vs 7%).	Not directly provided, but functional outcomes and revisions analyzed	Not explicitly mentioned; analysis focused on functional outcomes and quality of life.	Similar between groups with specific numbers of additional surgeries, manipulations under anesthesia (MUA), and component revisions detailed in the study.	Similar rates of complications between groups; specific mention of gasket dislocation and aseptic loosening in UKA	No postoperative complications reported for either group
Hospital Stay	Not specified directly.	Not provided.	Not provided.	Not provided in the cited sections.	Not provided.	UKA: 4 ± 2 days, TKA: 7 ± 4 days	Length of stay was shorter for UKA (1.4 days) compared to TKA (2.1 days, p < 0.001).	Not provided.	Not provided	Not provided.	Not provided.	Not mentioned	UKA: discharged on the 3rd day; TKA (in our department): 5 to 7 days
Operation Time (min)	Not provided.	Not provided.	Not provided.	Not provided in the cited sections.	Not provided.	Not specified	Not provided.	Not provided.	Not provided	Not provided.	Not provided.	UKA had significantly lower operation time and blood loss compared to TKA	Not specified
Survival Rate	At 10 years, UKA: 87.5% without revision/removal; TKA: 89.6% without revision/removal. No statistically significant difference in survival rates between UKA and TKA using either of the endpoint criteria.	5-Year Survivorship: UKA: 88% (Worst-case scenario: 85%); TKA: 100% (Worst-case scenario: 98%).	Revision rate for UKA was 5.3% at a mean of 25 months; significantly higher than TKA at 0.8% (P<0.01).	Sixteen-year survivorship free from revision for any reason was similar in the two groups (UKA: 91.8% vs. TKA: 94.6%, p=0.66) .	Kaplan-Meier survivorship at 10 years was 92% for TKA and 84% for UKA.	Revision rate: UKA at 6.30%, TKA at 2.99% at 12 years	Not explicitly provided but mentioned in revisions; UKA 1.5% (3/201), TKA 3.2% (6/189).	Kaplan-Meier survivorship at 5 and 10 years was 95% and 90% respectively for UKA and 98% and 95% respectively for TKA.	Not explicitly provided; focused on functional outcomes and patient satisfaction	Not explicitly provided; focus was on functional outcomes and patient satisfaction.	98% for TKA and 100% for UKA free from component revision at 5 years; 96% for TKA and 99% for UKA free from all-cause revision at 5 years.	100% in TKA group vs. 92.06% in UKA group, with a statistically significant higher revision rate in UKA	UKA: 95% at 9.2 years follow-up, TKA: 100% at 11.2 years follow-up
Other Outcomes	UKA showed a slightly better range of motion. Good or excellent results recorded for 77.9% UKA and 75.1% TKA.	Postoperative active ROM was greater in UKA group. No differences in overall Knee Society knee and function scores between groups.	Revision rate for UKA significantly higher at 5.3% versus 0.8% for TKA (P<0.01). Mean time to revision for UKA was 25 months.	UKA group presented higher KOOS symptoms, pain activities of daily living, activity, and quality of life scores than patients from the TKA group (p<0.0001) .	Preoperative and postoperative FTA and ROM were higher in the UKA group. No significant differences in JOA scores and JKOM between the groups.	UKA: Fewer complications in most categories except cardiac. Main cause for revision was aseptic loosening and OA of contralateral compartment.TKA: Higher wound complication rate but superficial infections resolved within 6 weeks. Higher initial pain relief.	Post-operative KS function scores: UKA higher than TKA (78 vs 66, p < 0.001). ROM and KS clinical improvement showed no significant difference. Manipulation more frequent after TKA (16; 8.5%) versus none in the UKA group.	UKA had higher postoperative KSCRS and SF-12 mental scores. Changes in score for WOMAC domains were similar between groups.	UKA patients reported better functional outcomes than TKA at follow-up. Superior outcomes in UKA noted for patients <70 years, with BMI <30 and >30, and in females compared to TKA. No significant differences in males and older patients between both arthroplasties	UKA had greater knee flexion at all time points. KSFS was superior in UKA at 6 months, 2 years, and 10 years, but differences did not exceed MCID. No significant differences in OKS and SF-36 PCS/MCS between groups.	UKA patients had significantly higher Forgotten Joint Scores (FJS) and Knee Society Scores (KSS), and lower Numeric Pain Rating Scores (NPRS).	No significant differences in postoperative complications; higher prosthesis revision rate in UKA.VAS: Preoperation UKA 6.4 ± 0.55 TKA 6.52 ± 0.82 p=0.311 Last follow-up UKA 1.89 ± 0.83 TKA 1.57 ± 0.82 p=0.032	Clinical outcomes similar between UKA and TKA; better ROM in UKA; 95% survival rate for UKA, 100% for TKA at 9.2 years follow-up

## Sheet: RCT studies
	Costa CR, et al 2011	Newman J et al 1998	Newman J et al 2009	Weal et al 1999	Beard et al 2019
Study Design	Prospective randomized study comparing clinical and radiographic outcomes of UKA versus TKA.	Prospective randomized trial comparing UKA and TKA in patients with unicompartmental arthritis suitable for UKA.	Prospective randomized controlled trial	Prospective randomized controlled trial.	Multicentre pragmatic randomized controlled trial (TOPKAT) with an expertise-based and equipoise-based approach
Follow up	Mean follow-up of 5 years (range 24 to 89 months).	Mean of 5 years (range 24 to 89 months).	15 years	Preoperative, at eight months, and at five years post-operation.	5 years
Sample Size	34 patients (19 males and 15 females).	102 knees randomized to receive either UKA or TKA.	UKA: 52 knees, TKA: 50 knees	UKA: 50 knees, TKA: 52 knees.	528 patients assessed, with 264 allocated to UKA and 264 to TKA
Propensity Matched?	Not specifically mentioned, but each patient received a UKA in one knee and a TKA in the other.	Patients were well-matched for age, with a predominance of females, primarily varus knees, but not explicitly propensity-matched.	Yes, patients were well-matched for age, with a predominance of females and mainly varus deformity of the knee	Patients were randomized as part of the trial, ensuring comparability.	Yes, randomization with minimization accounting for sex, age, baseline Oxford Knee Score (OKS), and surgeon expertise
Inclusion Criteria	Fit the criteria for bilateral unicompartmental knee arthroplasty, minimum preoperative knee flexion of 90 degrees, less than 15 degrees of flexion contracture, varus deformity of less than 10 degrees, and a clinically intact anterior cruciate ligament.	Unicompartmental tibiofemoral osteoarthritis with 'normal' other compartments, intact cruciate ligaments, flexion deformity ≤15°, varus/valgus deformity ≤15°.	Unicompartmental tibiofemoral osteoarthritis with ‘normal’ other compartments, intact cruciate ligaments, flexion deformity ≤ 15°, varus/valgus deformity ≤ 15°	Suitable for UKA based on medial compartment osteoarthritis, with specific knee deformity limitations and intact cruciate ligaments.	Patients with isolated medial compartment osteoarthritis satisfying general requirements for medial PKR
Mean Age (SD or range)	73 years (range 49 to 86 years).	Mean age of 69 years (range 49 to 89 years).	UKA: 69.6 years (53 to 89), TKA: 69.8 years (47 to 85)	UKA: 69.6 years (range 53 to 89), TKA: 69.8 years (range 47 to 85).	UKA: 65.2 years (SD 8.8), TKA: 64.7 years (SD 8.5)
Sex (M:F)	19 males and 15 females.	38 males and 56 females across both groups.	UKA: Men 18, Women 29; TKA: Men 21, Women 26	UKA: 17 Male : 28 Female, TKA: 21 Male : 28 Female.	Equal distribution in both groups with 58% males and 42% females
Mean BMI (SD)	29.8 kg/m^2 (range 19 to 38 kg/m^2).	Mean BMI of 29.8 kg/m² (range 19 to 38 kg/m²).	Not provided	Not provided.	UKA: 31.0 (SD 4.6), TKA: 31.1 (SD 4.8)
Kellgren-Lawrence Scale	TKA 2(1-3), UKA 2(1-3)	TKA 2(1-3), UKA 2(1-3)	TKA 2(1-3), UKA 2(1-3)	Not provided directly but patients selected based on criteria likely reflective of Kellgren-Lawrence grading for osteoarthritis severity.	Not explicitly mentioned
OA Category (Isolated compartment, yes or not)	Yes, patients had bilateral medial unicompartmental osteoarthritis.	Yes, all patients had medial compartment osteoarthritis.	Yes, suitable for UKA	Yes, patients selected had primarily medial compartment osteoarthritis.	Yes, patients had isolated medial compartment osteoarthritis
Bristol knee score	Not provided.	Used for preoperative and postoperative assessments; UKA group had more knees rated as excellent at 5 years.	Bristol knee score of the UKA group was 92 (32 to 100) and for the TKA group 87.5 (48 to 98, Mann-Whitney U test;	UKA 37.5 (4.7) TKA 35.4 (8.3)	Not provided
Knee Society Pain Score	Pain scores improved significantly in both groups but were similar between UKA and TKA.TKA, male 98(91-100), female 94(64-100); UKA, male 98 (90-100), female 93 (61-100)	Pain relief was good in both groups, not provided separately.	Median pain scores at 15 years were 40 for UKA and 35 for TKA	pain evaluation included in the Bristol knee score.	Not separately provided; integrated within broader outcomes
Knee Society Function Score	Function scores improved significantly in both groups but were similar between UKA and TKA.TKA, male 95(70-100), female 87(50-100); UKA, male 95 (70-100), female 86 (50-100)	Not provided separately; overall knee scores mentioned.	Not specifically provided	Not provided separately; overall outcomes included functional assessment.	UKA 82·6 (18·5) TKA 81·7 (19·0)
Knee Society Score	Not separately provided; included within overall outcomes.	At 5 years, UKA group had a higher Bristol Knee Score compared to the TKA group.	Not specifically provided, but the median Bristol knee score at 15 years was 92 for UKA and 87.5 for TKA	Not provided separately; overall outcomes likely reflective of aspects of the Knee Society Score.	UKA 85·8 (16·6) TKA 86·6 (16·4)
ROM	Not specifically mentioned.	Significantly higher number of knees in the UKA group were able to flex ≥120° at 5 years (p < 0.001).	At 15 years, 21 (78%) of the UKAs had ≥ 120° of flexion compared with 19 (38%) of the TKAs	Greater range of movement observed in UKA group than in TKA group. UKA 117.3 (9.4), TKA 108.0 (11.8)	Not explicitly provided but mentioned as part of broader functional outcomes
Surgical Complications	Survivorship was 85% for UKA and 100% for TKA (p = 0.05). Failures in UKA were associated with an all-polyethylene tibial component.	Two UKAs and one TKA revised; another TKA was radiologically loose. Fewer DVTs and fewer manipulations under anesthesia in the UKA group.	UKA: Fewer complications and faster rehabilitation; TKA: More complications noted in early findings	Lateral release required in seven TKAs but not in UKAs, associated with greater shortening of patellar tendon.	Fewer complications in UKA compared to TKA
Hospital Stay	Not provided.	UKA group had a shorter hospital stay by three days.	Not specifically mentioned, but UKA group had a shorter hospital stay due to more rapid rate at which movement was regained	Not specified, but postoperative care and rehabilitation were identical for both groups.	Shorter for UKA (mean 3.2 days) than TKA (mean 4.3 days)
Operation Time (min)	Not provided.	Not provided.	Not provided	Not provided.	Similar for both groups, around 70 minutes
Survival Rate	85% for UKA vs. 100% for TKA (p = 0.05).	UKA group had a survival rate of 85% compared with 100% in the TKA group at 5 years (p = 0.05).	15 years survivorship based on revision or failure for any reason was 89.8% for UKA and 78.7% for TKA	Not explicitly provided; study focused on the length of the patellar tendon and its clinical implications.	Not explicitly mentioned as survival but focused on re-operations and revisions, which were similar between groups
Other Outcomes	Knee Society pain and function scores were similar for both groups. No radiographic failures.	UKA patients showed less perioperative morbidity, regained knee movement more rapidly, and were discharged from hospital sooner.	UKA group showed less complications and more rapid rehabilitation than the TKA group. At five years, an equal number of failures in the two groups but more excellent results and greater range of movement in UKA group. At 15 years, UKA survivorship was 89.8%, and TKA was 78.7%.	Incidence of patella infera significantly higher in TKA than UKA. TKA associated with more significant reduction in patellar tendon length and greater incidence of patella infera. After TKA, the patellar tendon had shortened by a mean of 7.2% (0% to 23.9% shorter); at the same time, there had been no significant change in length after UKA	No significant difference in OKS at 5 years. EQ-5D visual analogue scale score was better in PKR. Complications were more common in TKA.EQ-5D-3L score UKA 0.428 (0.301) ; EQ-5D VAS UKA 62.8 (27.0); TKA 60.7 (28.7). TKA 0.381 (0.324). OKS UKA 18.8 (7.0) ; TKA 19.0 (7.2) . HAAS UKA 4.8 (2.3); TKA 4.6 (2.3). LASS UKA 3.6 (1.5); TKA 3.7 (1.5).
