# Supplementary material for: Comparative long-term outcomes of unicompartmental and total knee arthroplasty in knee osteoarthritis patients: a systematic review and meta-analysis
Source: Front Surg. 2024 Aug 21;11:1405025. doi: 10.3389/fsurg.2024.1405025 (PMC11371575; doi:10.3389/fsurg.2024.1405025)
Supplement: Supplementary Table S6 — PRISMA Checklist. [file Datasheet1.zip › Data Sheet 1_v1/SupMaterial/Table S5.xlsx]

## Sheet: ROM
	Author	Period	TKA	UKA	Improvement in TKA	Improvement in UKA	p values
	Weale	Preoperative	No significant differences
		Postoperative	108 (11.8)	117(9.4)			<0.05
	Ackroyd	Preoperative	90.9(24)	103.5(20)
		Postoperative	99.9 (18)	109 (14)	9.0 (1.8)	5.5 (0.9)	>0.05
	Horikawa	Preoperative	12.3-126.7	8.3-142
		Postoperative	3.3-126	4.2-142.5	-9-(-)0.7	-4-(-)0.5	>0.05
	Tan	Preoperative	124.3 ± 14.8	125.5 ± 16.9
		6 months	114.7 ± 13.5	124.1 ± 12.6
		2 years	119.3 ± 13.8	128.5 ± 11.4
		10 years	120.0 ± 12.6	127.5 ± 11.6	-4.3 ± 2.6	2.0± 5.5	<0.05
	Admin	Preoperative	105 (15.6)	102 (15.6)
		6 months	91 (14.2)	100 (15.6)
		18 months	100 (15.6)	106 (16.5)
		36 months	102 (15.9)	106 (16.5)
		60 months	100 (15.6)	104 (16.2)	-5(0.7)	2 (0.3)	<0.05
	Newman 1998	Preoperative	19.2%>120	14%>120
		5 years	17.3%>120	68.8%>120	-1.9%>120	54.8%>120	<0.05
	Newman 2009	Preoperative	102 (75-120)	101(80-130)
		5 years					<0.05 (referred conclusion in the paper)
	Sun	Preoperative	No differences	No differences
		Postoperative	117±7	115±4			>0.05
	Lum	Preoperative	115.1° (SD 11.2°, 20° to 130°)	106.7° (SD 14.0°, 60° to 130°)
		Postoperative	118.7° (SD 9.2°, 85° to 140°)	111.6° (SD 12.4°, 70° to 140°)	3.7° (SD 11.9°, -20° to 95°)	4.9° (SD 14.5°, -40° to 55°)	>0.05
	Sessa	Preoperative	No differences	No differences
		Postoperative	116±4	126±8			<0.05
	Ma	Preoperative	No differences	No differences
		Postoperative	120.16±10.43	124.06±8.58			>0.05

## Sheet: KSFS
	Author	Period	TKA	UKA	Improvement in TKA	Improvement in UKA	p values
	Fabre	Preoperative	47.7 ± 10.6	49.5 ± 12.7
		Postoperative	79.2 ± 13.1	82.8 ± 12.2	31.5 ± 12.4	33.3 ± 12.0	>0.05
	Costa	Preoperative	No significant differences
		Postoperative	(male) 70-100 (female) 50-100	(male) 70-100 (female) 50-100			>0.05
	Beard	Preoperative	58.7 (15.5)	59.3 (15.6)
		Postoperative	81.7 (19.0)	82.6 (18.5)	23.0(4.5)	23.3 (2.9)	>0.05
	Amin	Preoperative	54(16.6)	59 (13.5)
		6 months	78 (12.2)	81 (12.6)
		18 months	89 (13.9)	84 (13.1)
		36 months	91 (14.2)	83 (12.9)
		60 months	84 (13.1)	85 (13.3)	30(4.8)	26(3.1)	>0.05
	Tan	Preoperative	46.6 ± 17.8	46.1 ± 17.6
		6 months	83.0 ± 11.7	86.6 ± 10.7
		2 years	85.3 ± 9.9	87.3 ± 10.5
		10 years	82.1 ± 15.9	83.6 ± 15.7	35.5±16.8	37.5±16.6	<0.05
	Van	Preoperative Function KSFS	53.7 (16.4)	55.2 (15.0)
		Postoperative Function KSFS	81.6 (18.2)	90.0 (13.5)	27.9(5.8)	34.8 (4.5)	<0.05
BMI>30		Postperative Function KSFS	90.6(11.3)	84.7(15.1)
BMI<30		Postoperative Function KSFS	88.6(17.4)	78.8(21.1)			<0.05
	Lyon	Preoperative	44.52 (15.63)	53.21 (13.18)			<0.05
		Latest	65.74 (27.06)	79.55(22.42)	21.22(7.08)	26.34(8.76)	<0.05
	Lim	Pre-op	50 (2.5)	55 (2.8)
		1 year	70 (3.5)	80 (4.0)
		3 years	72 (3.6)	78 (3.9)
		5 years	68 (3.4)	72 (3.6)	18(0.9)	17(0.8)	>0.05
	Lum	Preoperative	50.6 (SD 18.1, 0 to 100)	57.9(SD 18.0, 0-100)
		Latest	66.0 (SD 27.8, 0 to 100)	77.6 (SD 24.3, 0 to 100)	15.3 (SD 25.8, -55 to 90)	19.3 (SD 25.8, -55 to 100)	>0.05
